# Supplementary material for: scEVE: a single-cell RNA-seq ensemble clustering algorithm capitalizing on the differences of predictions between multiple clustering methods
Source: NAR Genom Bioinform. 2025 Jun 9;7(2):lqaf073. doi: 10.1093/nargab/lqaf073 (PMC12147100; doi:10.1093/nargab/lqaf073)
Supplement: lqaf073_Supplemental_Files [file lqaf073_supplemental_files.zip]

Archive with 3 entries (3 files):
- Supplementary_Data.pdf
- Supplementary_scEVE_Darmanis_HumGBM.xlsx
- Supplementary_ToppCluster_analysis.txt
