# Supplementary material for: scEVE: a single-cell RNA-seq ensemble clustering algorithm capitalizing on the differences of predictions between multiple clustering methods
Source: NAR Genom Bioinform. 2025 Jun 9;7(2):lqaf073. doi: 10.1093/nargab/lqaf073 (PMC12147100; doi:10.1093/nargab/lqaf073)
Supplement: lqaf073_Supplemental_Files [file lqaf073_supplemental_files.zip › Supplementary_ToppCluster_analysis.txt]

[Cluster]C.L.L.L	Associated With	[GeneOntologyCellularComponent]platelet alpha granule lumen
[Cluster]C.L.L.L	Associated With	[GeneOntologyMolecularFunction]insulin-like growth factor I binding
[Cluster]C.L.L.L	Associated With	[GeneOntologyBiologicalProcess]regulation of plasminogen activation
[Cluster]C.L.L.L	Associated With	[GeneOntologyCellularComponent]secretory granule lumen
[Cluster]C.L.L.L	Associated With	[GeneOntologyBiologicalProcess]female pregnancy
[Cluster]C.L.L.L	Associated With	[GeneOntologyBiologicalProcess]response to bacterium
[Cluster]C.L.L.L	Associated With	[GeneOntologyBiologicalProcess]positive regulation of inflammatory response
[Cluster]C.L.L.L	Associated With	[GeneOntologyBiologicalProcess]positive regulation of response to external stimulus
[Cluster]C.L.L.L	Associated With	[GeneOntologyBiologicalProcess]inflammatory response
[Cluster]C.L.L.L	Associated With	[GeneOntologyBiologicalProcess]response to wounding
[Cluster]C.L.L.L	Associated With	[GeneOntologyBiologicalProcess]receptor internalization
[Cluster]C.L.1	Associated With	[GeneOntologyCellularComponent]synaptic cleft
[Cluster]C.L.L.L	Associated With	[GeneOntologyBiologicalProcess]response to hormone
[Cluster]C.L.L.L	Associated With	[GeneOntologyCellularComponent]secretory granule
[Cluster]C.L.L.L	Associated With	[GeneOntologyMolecularFunction]endopeptidase regulator activity
[Cluster]C.L.L.L	Associated With	[GeneOntologyBiologicalProcess]positive regulation of lipid localization
[Cluster]C.L.L.L	Associated With	[GeneOntologyBiologicalProcess]response to nutrient
[Cluster]C.L.L.L	Associated With	[GeneOntologyBiologicalProcess]response to lipid
[Cluster]C.L.L.L	Associated With	[GeneOntologyBiologicalProcess]regeneration
[Cluster]C.L.L.L	Associated With	[GeneOntologyCellularComponent]secretory vesicle
[Cluster]C.L.L.L	Associated With	[GeneOntologyBiologicalProcess]positive regulation of lipid transport
[Cluster]C.L.L.L	Associated With	[GeneOntologyBiologicalProcess]regulation of response to wounding
[Cluster]C.L.L.L	Associated With	[GeneOntologyBiologicalProcess]positive regulation of endocytosis
[Cluster]C.L.L.L	Associated With	[GeneOntologyCellularComponent]cytoplasmic vesicle lumen
[Cluster]C.L.L.L	Associated With	[GeneOntologyMolecularFunction]enzyme inhibitor activity
[Cluster]C.L.L.L	Associated With	[GeneOntologyBiologicalProcess]defense response to Gram-negative bacterium
[Cluster]C.L.L.L	Associated With	[GeneOntologyMolecularFunction]peptidase inhibitor activity
[Cluster]C.L.L.L	Associated With	[GeneOntologyBiologicalProcess]regulation of lipid localization
[Cluster]C.L.L.L	Associated With	[GeneOntologyMolecularFunction]extracellular matrix structural constituent
[Cluster]C.L.L.L	Associated With	[GeneOntologyBiologicalProcess]receptor-mediated endocytosis
[Cluster]C.L.L.L	Associated With	[GeneOntologyBiologicalProcess]regulation of response to external stimulus
[Cluster]C.L.L.L	Associated With	[GeneOntologyBiologicalProcess]cellular response to oxygen-containing compound
[Cluster]C.L.L.L	Associated With	[GeneOntologyCellularComponent]collagen-containing extracellular matrix
[Cluster]C.L.L.L	Associated With	[GeneOntologyMolecularFunction]peptidase regulator activity
[Cluster]C.L.L.L	Associated With	[GeneOntologyBiologicalProcess]regulation of coagulation
[Cluster]C.L.L.L	Associated With	[GeneOntologyBiologicalProcess]regulation of hemostasis
[Cluster]C.L.L.L	Associated With	[GeneOntologyCellularComponent]extracellular matrix
[Cluster]C.L.L.L	Associated With	[GeneOntologyBiologicalProcess]response to organic cyclic compound
[Cluster]C.L.L.L	Associated With	[GeneOntologyBiologicalProcess]regulation of endocytosis
[Cluster]C.L.L.L	Associated With	[GeneOntologyMolecularFunction]extracellular matrix binding
[Cluster]C.L.L.L	Associated With	[GeneOntologyBiologicalProcess]tube development
[Cluster]C.L.L.L	Associated With	[GeneOntologyBiologicalProcess]positive regulation of cell population proliferation
[Cluster]C.L.L.L	Associated With	[GeneOntologyMolecularFunction]insulin-like growth factor II binding
[Cluster]C.L.L.L	Associated With	[GeneOntologyBiologicalProcess]response to vitamin
[Cluster]C.L.L.L	Associated With	[GeneOntologyCellularComponent]endoplasmic reticulum lumen
[Cluster]C.L.L.L	Associated With	[GeneOntologyCellularComponent]vesicle lumen
[Cluster]C.L.L.L	Associated With	[GeneOntologyBiologicalProcess]plasminogen activation
[Cluster]C.L.L.L	Associated With	[GeneOntologyBiologicalProcess]negative regulation of multicellular organismal process
[Cluster]C.L.L.L	Associated With	[GeneOntologyBiologicalProcess]fibrinolysis
[Cluster]C.L.L.L	Associated With	[GeneOntologyCellularComponent]external encapsulating structure
[Cluster]C.L.L.L	Associated With	[GeneOntologyMolecularFunction]molecular function inhibitor activity
[Cluster]C.L.L.L	Associated With	[GeneOntologyBiologicalProcess]positive regulation of receptor-mediated endocytosis
[Cluster]C.L.L.L	Associated With	[GeneOntologyBiologicalProcess]response to nutrient levels
[Cluster]C.L.L.L	Associated With	[GeneOntologyMolecularFunction]protease binding
[Cluster]C.L.L.L	Associated With	[GeneOntologyBiologicalProcess]regulation of blood coagulation
[Cluster]C.L.L.L	Associated With	[GeneOntologyMolecularFunction]endopeptidase inhibitor activity
[Cluster]C.L.L.L	Associated With	[GeneOntologyCellularComponent]peptidase inhibitor complex
[Cluster]C.L.L.L	Associated With	[GeneOntologyCellularComponent]serine protease inhibitor complex
[Cluster]C.L.L.L	Associated With	[GeneOntologyBiologicalProcess]regulation of receptor-mediated endocytosis
[Cluster]C.L.L.L	Associated With	[GeneOntologyCellularComponent]protease inhibitor complex
[Cluster]C.L.L.L	Associated With	[GeneOntologyCellularComponent]basement membrane
